# Supplementary material for: Aneurysmal Subarachnoid Hemorrhage in Hospitalized Patients on Anticoagulants—A Two Center Matched Case-Control Study
Source: J Clin Med. 2023 Feb 13;12(4):1476. doi: 10.3390/jcm12041476 (PMC9958876; doi:10.3390/jcm12041476)
Supplement: Supplementary file 1 [file jcm-12-01476-s001.zip]

Archive with 1 entries (1 files):
- jcm-2177595-supplementary.pdf
